# Supplementary material for: The identification of the methylation patterns of tomato curly stunt virus in resistant and susceptible tomato lines
Source: Front Plant Sci. 2023 Jun 6;14:1135442. doi: 10.3389/fpls.2023.1135442 (PMC10281181; doi:10.3389/fpls.2023.1135442)
Supplement: Supplementary file 4 [file Table_3.xlsx]

## Sheet: Sheet1
Table S3: Primers used for qPCR of methylation-related genes
Gene name	Primer Sequence (5'-3')	Annealing temp (°C)	Accession
AGO4	F: GTACGACTCGACCTACACATTAC	60	Solyc06g073540.2.1
	R: ATCGGAGCCACAATGGATATAG
AGO6	F: ACCAAATGGAGACGATGAAGG	58	Solyc07g049500.2
	R: CGCCATCCCTGAAGACAATAA
CMT2	F:GAAGTGGCCTCATCGCTATAAT	55	NM_001366667.1
	R: CCATCAACATCTGCTCGACTAA
DML2	F:GGCCGTCAACTTTGGATTTG	56	XM_004249411.4
	R:GAGCGGGTGATGTTATGAGTT A
KYP/SUVH4	F: TCTGGTGGACTGGAGGATATT	54	XM_010317597
	R: GGGAGCTGAAGGGAACTTTATAC
RDRM1	F:CGTCAGATCTGGTTGTCTCTTT	60	XM_004248783.4
	R:CTCTCCGTTATCGTGTCATCTG
MET1	F: ATGCAGAGACTGGAACAGAAC	55	NM_001247819.3
	R: CCTCGGGTGAGTAATTGGAATAG
ACTIN (HKG)	F: GGTATCCACGAGACTACCTACA
	R: TGCTCATACGGTCAGCAATAC
	Solgenomics
Primers were designed using Intergraded DNA technologies (IDT) online tool called PrimerQuest (https://eu.idtdna.com/PrimerQuest/Home/Index )
